# Supplementary material for: Cyberbullying and Non-Suicidal Self-Injury (NSSI) in Adolescence: Exploring Moderators and Mediators through a Systematic Review
Source: Children (Basel). 2024 Mar 29;11(4):410. doi: 10.3390/children11040410 (PMC11049228; doi:10.3390/children11040410)
Supplement: Supplementary file 1 [file children-11-00410-s001.zip]

Archive with 3 entries (3 files):
- Supplementary figure S1 - Identification of studies via databases and registers (PRISMA flowchart).pdf
- Supplementary Table S1 - SEARCH STRINGS.pdf
- Supplementary Table S2 -Newcastle-Ottawa Scale Rating.pdf
